# Supplementary material for: ISG15 Enhances the Activity of γ‐Glutamate Cysteine Ligase to Suppress Apoptosis in High Fat Diet‐Promoted Hepatocellular Carcinoma
Source: Adv Sci (Weinh). 2025 Mar 24;12(19):2416401. doi: 10.1002/advs.202416401 (PMC12097128; doi:10.1002/advs.202416401)
Supplement: Supplementary file 2 — Supplemental Table 1 [file ADVS-12-2416401-s003.xlsx]

## Sheet: Sheet2
Figure 1E	NCD+DEN						HFD+DEN
18S	16.1191	15.7768	15.9623	16.9066	16.3921	15.6891	16.6818	16.0969	16.2406	17.3193	16.4992	16.0891
Isg15	23.2006	22.6167	22.7635	23.441	22.6483	21.6288	22.0899	21.2002	22.127	22.8882	22.3057	21.2604
Figure 2A	NCD+DEN						HFD+DEN
18S	14.0418	13.3143	13.5522	13.5375	13.5582	13.5901	14.5553	14.7247	14.6407	13.6967	13.0344	12.9823
Irf3	23.4232	22.5574	23.2847	23.5069	23.3715	23.0601	24.5764	24.8742	24.5307	23.9538	22.5977	23.4846
Figure 2E	NCD+DEN						HFD+DEN
18S	14.9011	14.7037	14.9547	13.7477	16.1498	13.4158	13.6256	13.5211	14.5467	13.8246	13.4581	13.3523
Hmga1	26.6645	26.3678	26.2083	24.5245	27.3982	25.0072	23.5877	24.6566	25.0958	24.0808	24.4303	24.0002
Figure 2H		control			IFN-γ			PA
Hep3B	18S	14.643	14.9301	14.6159	13.5371	13.0536	12.9019	14.4983	13.5627	13.8467
	ISG15	23.8266	24.3528	23.4967	20.3159	19.8005	19.7927	21.8528	20.6917	21.0352
HepG2	18S	13.5591	13.4577	13.3082	14.7041	15.0047	15.0618	13.8275	16.2376	14.0123
	ISG15	23.8751	23.5778	23.7614	21.4319	21.6176	21.8662	21.8748	24.1405	22.2085
Hep3B	18S	16.5084	17.9361	16.2249	16.0571	15.7009	16.0318	15.9268	15.9015	15.7758
	Hmga1	27.8993	29.4595	27.5089	27.2998	27.3024	27.0559	25.0854	25.3279	25.1278
HepG2	18S	15.7371	15.7293	16.1523	16.5321	16.7177	17.0538	16.9647	16.6762	16.8983
	Hmga1	27.8356	28.0249	28.5124	28.6272	28.6145	28.7364	27.9599	27.3246	27.5638
Figure 2I
HMGA1-WT	18S	15.4797	16.0266	16.051
	Hmga1	25.111	25.6734	25.5035
HMGA1-KO 1#	18S	15.996	16.0843	16.2894
	Hmga1	28.591	28.3282	28.0063
HMGA1-KO 2#	18S	16.9383	18.1813	16.4561
	Hmga1	29.535	30.6652	29.1482
Figure 2L		control			PA
HMGA1-WT	18S	16.1471	15.8846	16.2061	16.0353	15.7701	15.8981
	ISG15	24.2041	23.9964	24.1226	22.0093	21.8406	22.0124
HMGA1-KO 1#	18S	15.9692	15.6363	16.392	15.5899	15.472	13.437
	ISG15	24.5928	24.1284	24.8277	23.8241	24.0111	21.5388
HMGA1-KO 2#	18S	15.9027	15.3853	15.5423	14.6437	15.707	13.1723
	ISG15	24.2584	23.5007	23.8179	22.521	24.1661	21.4857
Figure S1F	control			Flag-HMGA1
18S	16.4108	15.8432	13.7488	16.3403	15.9354	15.6617
IFIT1	23.2335	22.8104	20.4943	23.55	23.0455	22.458
18S	14.8824	16.0644	14.0131	16.009	15.8838	15.2106
RSAD2	28.5518	29.8808	27.5708	29.2463	28.965	29.1641
Figure S3D
ISG15-WT	18S	14.9128	14.4951	14.3619
	GCLC	22.7214	22.3924	21.6981
ISG15-KO	18S	14.4538	13.751	14.1119
	GCLC	22.1252	21.3604	21.4835
ISG15 rescue	18S	14.7452	14.3899	14.8325
	GCLC	22.2569	21.8605	22.6511
ISG15-WT	18S	14.254	14.1359	14.3524
	GCLM	24.2615	24.0213	24.4977
ISG15-KO	18S	14.1403	14.9782	14.0026
	GCLM	24.029	24.888	23.8578
ISG15 rescue	18S	14.4658	15.3756	14.8985
	GCLM	24.4003	25.5108	24.9768
Figure S4A
control	18S	14.5991	14.8274	14.6283
	GCLM	22.496	22.7085	22.7537
shGCLM 1#	18S	13.6169	13.044	12.9421
	GCLM	24.6028	23.6368	24.0235
shGCLM 2#	18S	14.2701	13.4385	13.6995
	GCLM	24.3955	23.7564	23.7718
Figure S5A
ISG15-WT	18S	13.5483	13.5079	13.4492
	ISG15	20.8342	21.2407	21.5701
ISG15-KO	18S	14.8026	14.8542	15.0083	13.7876	16.1937	13.714
	ISG15	32.0197	28.8911	26.9267	26.9881	29.4788	24.4316
