# Supplementary material for: ISG15 Enhances the Activity of γ‐Glutamate Cysteine Ligase to Suppress Apoptosis in High Fat Diet‐Promoted Hepatocellular Carcinoma
Source: Adv Sci (Weinh). 2025 Mar 24;12(19):2416401. doi: 10.1002/advs.202416401 (PMC12097128; doi:10.1002/advs.202416401)
Supplement: Supplementary file 3 — Supplemental Table 2 [file ADVS-12-2416401-s001.xlsx]

## Sheet: Figure 1
Figure 1B
NCD+DEN	11	20	3	5	27	4	58
HFD+DEN	100	21	50	27	43	51	50	62
P value	0.0147873	*
Figure 1C
	< 2 mm								2-6 mm								> 6 mm
NCD+DEN	6	13	2	4	13	2	48		4	5	1	1	14	1	9		1	2	0	0	0	1	1
HFD+DEN	84	6	39	21	31	35	46	45	12	12	6	4	11	14	4	14	4	3	5	2	1	3	0	3
P value	0.0345054	*
Figure 1D
NCD+DEN	1444	8611	127	120	388	795	4062
HFD+DEN	3259	12828	8091	7112	6619	5086	1289	3941
P value	0.0471868	*
Figure 1E
NCD+DEN	0.678992	0.802781	0.824654	0.992133	1.20315	1.49828
HFD+DEN	2.16582	2.67533	1.55467	1.93735	1.64318	2.55221
P value	0.000710513	***
Figure 1G
NCD+DEN	2	0.5	2	0.5	1	0.5	1.5
HFD+DEN	3	5	0.5	4.5	4	4	4
P value	0.00201324	**
Figure 1I
Free Isg15
NCD+DEN	1.05387	1.24949	0.99941	0.91285	0.956012	0.925259	0.903111
HFD+DEN	1.5242	1.87292	2.30221	1.96698	1.70366	1.91219	2.01959
P value	1.59833e-06	***
ISGylation
NCD+DEN	0.866693	1.01407	1.01474	0.987731	1.07758	1.01229	1.0269
HFD+DEN	1.36827	1.4106	1.45551	1.37471	1.36323	1.43104	1.71545
P value	2.19643e-06	***
Total Isg15
NCD+DEN	0.871547	1.02017	1.01434	0.985789	1.07442	1.01004	1.02369
HFD+DEN	1.37231	1.42258	1.47746	1.39007	1.37206	1.44352	1.72334
P value	1.51017e-06	***
Figure 1M
para-HCC	0	0.5	0.5	0.5	0.5	0	0	3.5	1	0.5	0.5
HCC non-steatosis	0.5	3	1.5	1	2.5	3	1.5	1	2.5
HCC steatosis	2	2	3	3	3	1.5	3	3	4	2.5
P value
para-HCC	HCC non-steatosis	0.0157839	*
HCC non-steatosis	HCC steatosis	0.0413103	*
Figure 1N
HCC Grade I/II	22.8106	30.32	13.7904	12.6399	127.362	41.0146	115.925	26.2896	63.3151	84.2909	17.0104	46.67	66.7181	42.77	18.8154	35.4974	43.2887	30.7337	33.8767	67.5796	84.5251	22.5285	106.291	126.412	88.7936	28.9941	51.4145	12.4657	31.6046	31.0079	52.3334	30.1786	83.0275	46.3544
HCC Grade III/IV	83.0582	38.7253	103.703	106.448	32.132	38.5719	98.1957	184.634	55.2396	16.7871	99.4463	102.091	33.3975	122.234	51.7973	148.345	39.1752	35.6512	52.8008	78.5818	22.2183	190.4	43.7639	49.6206
P value	0.0235225	*

## Sheet: Figure 2
Figure 2A
NCD+DEN	1.15779	1.2742	0.907732	0.770238	0.858245	1.08886
HFD+DEN	0.743103	0.679873	0.813771	0.630976	1.0207	0.532369
P value	0.0267738	*
Figure 2C
Irf3
NCD+DEN	0.74987	0.559989	1.34127	1.06441	1.42201	0.862447
HFD+DEN	1.30541	0.640238	0.766402	0.580217	0.912925	0.690646	0.594454	0.320914
P value	> 0.05	ns
p-Irf3
NCD+DEN	0.619012	0.840728	1.10856	1.10317	1.25874	1.06978
HFD+DEN	1.08517	0.969796	0.850664	1.09294	0.897589	1.21357	0.959289	0.649213
P value	> 0.05	ns
Hmga1
NCD+DEN	0.854898	0.921196	0.932607	1.06614	1.07631	1.14885
HFD+DEN	1.73695	1.54126	1.26395	1.56039	1.52649	1.80868	1.4195	0.961804
P value	0.00354391	**
Figure 2E
NCD+DEN	0.746976	0.800217	1.0636	1.48019	1.06737	0.841579
HFD+DEN	2.60362	1.15436	1.73328	2.12343	1.29265	1.61847
P value	0.0432722	*
Figure 2H
ISG15
	control			IFN-γ			PA
Hep3B	0.973806	0.825064	1.20123	5.15665	5.27201	4.77175	3.45999	4.0452	3.88187
HepG2	0.444171	0.508783	0.403903	5.34227	5.78531	5.06626	2.14052	2.3659	1.93056
P value
Hep3B	control	IFN-γ	2.62516e-05	***
	control	PA	0.000170058	***
HepG2	control	IFN-γ	1.98804e-05	***
	control	PA	0.000196594	***
HMGA1
	control			IFN-γ			PA
Hep3B	1.00362	0.915578	1.0808	1.11222	0.867297	1.29418	4.71609	3.91689	4.12414
HepG2	0.614557	0.536093	0.512633	0.616018	0.706802	0.819892	1.3204	1.67912	1.65945
P value
Hep3B	control	IFN-γ	> 0.05	ns
	control	PA	0.000183617	***
HepG2	control	IFN-γ	> 0.05	ns
	control	PA	0.00115559	**
Figure 2I
HMGA1-WT	0.961369	0.951081	1.08824
HMGA1-KO 1#	0.123233	0.157176	0.226491
HMGA1-KO 2#	0.123087	0.133099	0.115212
P value
HMGA1-WT	HMGA1-KO 1#	0.000100606	***
HMGA1-WT	HMGA1-KO 2#	3.88838e-05	***
Figure 2L
	control			PA
HMGA1-WT	0.981985	0.945322	1.08245	4.16055	3.89134	3.77488
HMGA1-KO 1#	0.663004	0.726299	0.755233	0.868446	0.70304	0.951944
HMGA1-KO 2#	0.798322	0.942993	0.843885	1.11226	0.743108	0.822063
P value
HMGA1-WT	control	PA	1.72363e-05	***
HMGA1-KO 1#	control	PA	> 0.05	ns
HMGA1-KO 2#	control	PA	> 0.05	ns
Figure 2M
blank	1.1604	0.776202	1.06334
HMGA1 0.05μg	6.30798	6.19854	6.30894
HMGA1 0.1μg	7.75767	7.30335	7.08368
HMGA1 0.2μg	8.41957	8.34239	7.73287
HMGA1 0.4μg	10.3426	9.13498	8.67959
P value
blank	HMGA1 0.05μg	1.66066e-06	***
blank	HMGA1 0.1μg	9.95744e-06	***
blank	HMGA1 0.2μg	8.26084e-06	***
blank	HMGA1 0.4μg	7.97223e-05	***
Figure 2N
Control
	IgG			HMGA1
P1	0.898828	1.03966	1.06151	1.23638	1.92668	1.1377
P2	1.14799	0.817394	1.03462	1.64616	1.21344	1.39388
P3	0.895173	1.12524	0.979582	5.73677	6.4542	7.56971
P4	1.02694	1.2469	0.726156	6.05594	6.71949	7.25186
P value
P1	IgG	HMGA1	> 0.05	ns
P2	IgG	HMGA2	> 0.05	ns
P3	IgG	HMGA3	0.000483731	***
P4	IgG	HMGA4	0.000113931	***
PA treatment
	IgG			HMGA1
P1	1.04829	0.828189	1.12353	1.27282	0.918933	0.96462
P2	0.907153	1.0863	1.00655	1.16426	0.926215	1.26525
P3	0.817055	1.20455	0.978399	18.2333	23.7276	16.9833
P4	0.785999	0.928266	1.28574	29.7043	26.5861	38.297
P value
P1	IgG	HMGA1	> 0.05	ns
P2	IgG	HMGA2	> 0.05	ns
P3	IgG	HMGA3	0.000847723	***
P4	IgG	HMGA4	0.00095653	***
Figure 2O
	ISG15 promoter WT			ISG15 promoter Δ888-895			ISG15 promoter Δ749-756
control	0.860645	1.18131	0.958047	1.25722	0.950473	0.792309	0.941021	0.946679	1.1123
HMGA1 0.05μg	4.61171	3.54918	3.27215	2.22504	1.94283	2.30666	2.58155	2.45693	2.57144
HMGA1 0.1μg	7.65168	6.21583	6.41973	2.06484	2.01655	1.72448	3.41935	3.18503	2.72677
P value
HMGA1 0.05μg
ISG15 promoter WT	ISG15 promoter Δ888-895	0.0174149	*
ISG15 promoter WT	ISG15 promoter Δ749-756	0.0359884	*
HMGA1 0.1μg
ISG15 promoter WT	ISG15 promoter Δ888-895	0.000469928	***
ISG15 promoter WT	ISG15 promoter Δ749-756	0.00176457	**

## Sheet: Figure 3
Figure 3A
Hep3B
	ISG15-WT				ISG15-KO 1#				ISG15-KO 2#
0 h	0.963	0.956	1.101	0.981	0.979	1.083	0.947	0.965	0.986	0.977	0.927	1.055
24 h	1.522	1.401	1.334	1.352	1.399	1.335	1.353	1.221	1.223	1.162	1.29	1.197
48 h	1.888	2.013	1.781	1.991	1.782	1.738	1.654	1.735	1.761	1.629	1.778	1.621
72 h	2.402	2.514	2.547	2.603	2.274	2.322	2.337	2.27	2.15	2.245	2.39	2.077
P value
72h
ISG15-WT	ISG15-KO 1#	0.00322108	**
ISG15-WT	ISG15-KO 2#	0.00924235	**
HepG2
	ISG15-WT				ISG15-KO 1#				ISG15-KO 2#
0 h	0.977077	0.993696	0.986819	1.04241	0.939828	0.958739	0.967807	0.990831	0.923209	0.923782	0.950716	0.97765
24 h	1.46819	1.58252	1.68653	1.56275	1.54096	1.43553	1.64871	1.41576	1.53696	1.4553	1.65043	1.40715
48 h	2.20401	2.26934	2.20057	2.07634	2.08539	2.08195	2.00974	1.93066	1.89456	1.91347	2.02693	1.83639
72 h	2.61146	2.48768	2.50143	2.49335	2.38854	2.27622	2.24527	2.27278	2.37937	2.29685	2.37765	2.1765
P value
72h
ISG15-WT	ISG15-KO 1#	0.00189718	**
ISG15-WT	ISG15-KO 2#	0.00848163	**
Figure 3B
Hep3B
	ISG15-WT				ISG15-KO				ISG15-KO+ISG15 OE
0 h	0.931	0.992	1.032	1.04	1.011	0.939	0.982	1.051	1.019	1.029	0.98	0.949
24 h	0.898	0.961	0.932	0.921	0.859	0.902	0.922	0.918	0.861	0.929	0.941	0.901
48 h	0.862	0.828	0.843	0.864	0.721	0.702	0.681	0.649	0.801	0.762	0.781	0.741
72 h	0.703	0.711	0.732	0.653	0.343	0.381	0.352	0.298	0.601	0.582	0.611	0.631
P value
72h
ISG15-WT	ISG15-KO 1#	5.87972e-06	***
ISG15-KO 1#	ISG15-KO+ISG15 OE	1.20002e-05	***
HepG2
	ISG15-WT				ISG15-KO				ISG15-KO+ISG15 OE
0 h	0.95	0.991	1.031	1.03	1.018	1.01	1.05	0.938	0.919	0.962	0.99	1.02
24 h	0.899	0.933	0.89	0.882	0.83	0.84	0.897	0.851	0.86	0.881	0.943	0.9
48 h	0.751	0.78	0.789	0.802	0.718	0.651	0.648	0.602	0.712	0.68	0.739	0.731
72 h	0.692	0.641	0.65	0.628	0.461	0.481	0.411	0.449	0.581	0.618	0.639	0.592
P value
72h
ISG15-WT	ISG15-KO 1#	5.76894e-05	***
ISG15-KO 1#	ISG15-KO+ISG15 OE	0.000206694	***
Figure 3C
Hep3B
ISG15-WT	0.96	0.93	1.11
ISG15-KO	0.43	0.52	0.46
ISG15 rescue	0.88	0.79	0.82
P value
ISG15-WT	ISG15-KO	0.00100561	**
ISG15-KO	ISG15 rescue	0.000652455	***
HepG2
ISG15-WT	0.94	1.15	0.91
ISG15-KO	0.58	0.52	0.66
ISG15 rescue	0.85	0.72	0.92
P value
ISG15-WT	ISG15-KO	0.00850419	**
ISG15-KO	ISG15 rescue	0.0269085	*
Figure 3D
Hep3B
	ISG15-WT			ISG15-KO			ISG15-KO+ISG15 OE
control	2.26	2.35	2.49	2.86	2.11	2.22	2.1	2.66	2.53
PA	8.21	8.36	7.86	10.95	11.63	10.87	9.33	9.05	8.83
P value
PA
ISG15-WT	ISG15-KO	0.000444235	***
ISG15-KO	ISG15-KO+ISG15 OE	0.00178132	**
HepG2
	ISG15-WT			ISG15-KO			ISG15-KO+ISG15 OE
control	0.63	0.74	0.69	0.69	0.75	0.82	0.72	0.97	0.73
PA	3.43	3.66	4.01	5.65	5.32	5.88	4.86	4.95	4.53
P value
PA
ISG15-WT	ISG15-KO	0.00121394	**
ISG15-KO	ISG15-KO+ISG15 OE	0.0154963	*
Figure 3E
Hep3B Caspase-9
	ISG15-WT			ISG15-KO
PA 0.3 mM	0.055886	0.050745	0.060122	0.233406	0.26787	0.20167
PA 0.5 mM	0.085175	0.091122	0.079342	0.3653	0.325394	0.289539
P value
PA 0.3 mM	ISG15-WT	ISG15-KO	0.00075711	***
PA 0.5 mM	ISG15-WT	ISG15-KO	0.000401121	***
Hep3B Caspase-8
	ISG15-WT			ISG15-KO
PA 0.3 mM	0.045832	0.040123	0.05012	0.082746	0.0765455	0.0884212
PA 0.5 mM	0.033087	0.03567	0.031356	0.151123	0.184656	0.12434
P value
PA 0.3 mM	ISG15-WT	ISG15-KO	0.0011554	**
PA 0.5 mM	ISG15-WT	ISG15-KO	0.00236431	**
HepG2 Caspase-9
	ISG15-WT			ISG15-KO
PA 0.3 mM	0.03553	0.02534	0.04518	0.339295	0.379295	0.30754
PA 0.5 mM	0.163185	0.205656	0.121646	0.504052	0.564545	0.44355
P value
PA 0.3 mM	ISG15-WT	ISG15-KO	0.000141184	***
PA 0.5 mM	ISG15-WT	ISG15-KO	0.00131837	**
HepG2 Caspase-8
	ISG15-WT			ISG15-KO
PA 0.3 mM	0.038655	0.03456	0.042109	0.097153	0.092108	0.1023
PA 0.5 mM	0.045625	0.041625	0.03565	0.149773	0.164677	0.127123
P value
PA 0.3 mM	ISG15-WT	ISG15-KO	8.83872e-05	***
PA 0.5 mM	ISG15-WT	ISG15-KO	0.000712586	***
Figure 3F
Hep3B
ISG15-KO	0.612697	0.561234	0.643987
ISG15 rescue	0.134721	0.181234	0.109698
P value	0.000130741	***
HepG2
ISG15-KO	0.414065	0.46677	0.38323
ISG15rescue	0.193978	0.25132	0.18565
P value	0.0027234	**
Figure 3G
Hep3B
WT	6.45	5.33	7.21
KO	6.78	8.17	6.51
WT+PA	28.05	29.93	26.2
KO+PA	57.82	52.43	56.95
rescue+PA	31.41	33.24	35.1
P value
WT+PA	KO+PA	0.00015432	***
KO+PA	rescue+PA	0.000343877	***
HepG2
WT	9.47	8.35	7.99
KO	7.91	9.26	6.33
WT+PA	25.85	26.38	23.84
KO+PA	36.21	37.95	34.28
rescue+PA	29.41	28.11	30.28
P value
WT+PA	KO+PA	0.0011924	**
KO+PA	rescue+PA	0.0050616	**

## Sheet: Figure 4
Figure 4C
Hep3B
ISG15-WT	5.1	2.6	6.3
ISG15-WT + PA	35.2	26.5	22.8
ISG15-KO + PA	52.2	65.7	61.2
ISG15 rescue + PA	38.5	35.4	30.8
P value
ISG15-WT	ISG15-WT + PA	0.00358825	**
ISG15-WT + PA	ISG15-KO + PA	0.00431348	**
ISG15-KO + PA	ISG15 rescue + PA	0.00552885	**
HepG2
ISG15-WT	5.8	10.3	12.2
ISG15-WT + PA	25.2	19.5	24.8
ISG15-KO + PA	49.1	45	37.7
ISG15 rescue + PA	33.8	30.6	29.8
P value
ISG15-WT	ISG15-WT + PA	0.00651704	**
ISG15-WT + PA	ISG15-KO + PA	0.00548585	**
ISG15-KO + PA	ISG15 rescue + PA	0.0242354	*
Figure 4D
Hep3B
	ISG15-WT				ISG15-KO
PA	1.06737	0.89915	1.0487	0.984776	0.748124	0.677471	0.659601	0.777189
PA+GSH	1.34006	1.23341	1.26647	1.19606	1.13634	1.18883	1.27625	1.17352
PA+NAC	1.42679	1.40647	1.35513	1.50578	1.38515	1.40382	1.43662	1.40675
P value
PA	ISG15-WT	ISG15-KO	0.000945149	***
PA+GSH	ISG15-WT	ISG15-KO	> 0.05	ns
PA+NAC	ISG15-WT	ISG15-KO	> 0.05	ns
HepG2
	ISG15-WT				ISG15-KO
PA	1.00375	0.961805	0.993649	1.05079	0.817975	0.687194	0.748547	0.696148
PA+GSH	1.19802	1.22272	1.2406	1.23946	1.24488	1.23105	1.11501	1.18458
PA+NAC	1.26219	1.16913	1.15979	1.14786	1.17331	1.21708	1.10087	1.13486
P value
PA	ISG15-WT	ISG15-KO	0.000286431	***
PA+GSH	ISG15-WT	ISG15-KO	> 0.05	ns
PA+NAC	ISG15-WT	ISG15-KO	> 0.05	ns
Figure 4E
Hep3B
	ISG15-WT			ISG15-KO			ISG15-KO + ISG15
control	51.5842	55.9397	53.1443	42.0232	44.9924	41.78	48.4536	45.8987	48.0301
PA	46.3675	44.1746	42.9843	33.754	30.1276	31.2201	38.8788	39.3566	41.2522
P value
control
ISG15-WT	ISG15-KO	0.00292624	**
ISG15-KO	ISG15-KO + ISG15	0.0252969	*
PA
ISG15-WT	ISG15-KO	0.000934045	***
ISG15-KO	ISG15-KO + ISG15	0.00329543	**
HepG2
	ISG15-WT			ISG15-KO			ISG15-KO + ISG15
control	33.8324	36.3778	34.8513	26.0884	27.3847	28.3711	31.3355	33.9868	34.0206
PA	26.0757	28.1955	25.1232	17.6356	19.0423	18.8829	25.3435	23.9898	25.7612
P value
control
ISG15-WT	ISG15-KO	0.00145625	**
ISG15-KO	ISG15-KO + ISG15	0.00623962	**
PA
ISG15-WT	ISG15-KO	0.00141739	**
ISG15-KO	ISG15-KO + ISG15	0.000724733	***
Figure 4F
Hep3B
	control			ISG15-KO			ISG15-KO+ISG15
control	1.16521	1.04011	1.11232	0.684902	0.591155	0.643522	0.9314	0.949545	0.964043
PA	1.49565	1.59478	1.53213	0.8804	0.831565	0.853544	1.3687	1.48087	1.44435
P value
control
control	ISG15-KO	0.000502697	***
ISG15-KO	ISG15-KO + ISG15	0.000425988	***
PA
control	ISG15-KO	2.8783e-05	***
ISG15-KO	ISG15-KO + ISG15	8.83906e-05	***
HepG2
	control			ISG15-KO			ISG15-KO+ISG15
control	1.45	1.34	1.46	0.88	0.94	0.97	1.33	1.25	1.21
PA	2.77	2.87	2.53	1.71	1.88	1.97	2.26	2.18	2.44
P value
control
control	ISG15-KO	0.000477626	***
ISG15-KO	ISG15-KO + ISG15	0.00164129	**
PA
control	ISG15-KO	0.00233829	**
ISG15-KO	ISG15-KO + ISG15	0.015299	*
Figure 4G
KO 1#
	E1-KO1#			E1-KO1# + ISG15 OE
control	80.1342	85.9029	80.2796	106.078	108.254	101.34
PA	55.0047	53.9239	50.4661	77.8201	74.9158	70.7767
P value
control	E1-KO1#	E1-KO1# + ISG15 OE	0.00115475	**
PA	E1-KO1#	E1-KO1# + ISG15 OE	0.000965651	***
KO 2#
	E1-KO2#			E1-KO2# + ISG15 OE
control	80.3674	78.0501	75.0973	96.3425	95.3333	91.7875
PA	60.2689	64.9186	60.7555	82.1475	78.2535	76.0099
P value
control	E1-KO2#	E1-KO2# + ISG15 OE	0.00126752	**
PA	E1-KO2#	E1-KO2# + ISG15 OE	0.00192684	**
Figure 4H
KO 1#
	E1-KO1#			E1-KO1# + ISG15 OE
control	0.961	0.973	1.07	1.383	1.247	1.356
PA	1.223	1.188	1.242	1.577	1.611	1.743
P value
control	E1-KO1#	E1-KO1# + ISG15 OE	0.00374627	**
PA	E1-KO1#	E1-KO1# + ISG15 OE	0.00130413	**
KO 2#
	E1-KO2#			E1-KO2# + ISG15 OE
control	0.751	0.713	0.817	1.077	1.037	0.936
PA	1.013	1.078	1.132	1.467	1.501	1.433
P value
control	E1-KO2#	E1-KO2# + ISG15 OE	0.00776931	**
PA	E1-KO2#	E1-KO2# + ISG15 OE	0.000581138	***
Figure 4I
Hep3B
	control			ISG15-GG			ISG15-AA
control	51.58	55.94	51.33	71.16	74.53	75.62	76.38	69.48	77.32
PA	44.02	41.99	40.27	53.25	56.53	58.68	58.06	54.34	59.33
P value
control	control	ISG15-GG	0.000490851	***
	control	ISG15-AA	0.00175969	**
PA	control	ISG15-GG	0.00183217	**
	control	ISG15-AA	0.00120698	**
HepG2
	control			ISG15-GG			ISG15-AA
control	37.83	39.38	41.22	56.13	60.13	59.96	58.04	56.35	60.34
PA	22.09	21.39	20.32	27.97	28.52	29.75	28.66	29.23	31.21
P value
control	control	ISG15-GG	0.00029529	***
	control	ISG15-AA	0.000244502	***
PA	control	ISG15-GG	0.000527989	***
	control	ISG15-AA	0.000814415	***

## Sheet: Figure 5
Figure 5G
Hep3B
	control			ISG15-GG			ISG15-AA			ISG15-Δ85-93			ISG15-84AAAmut
control	1.12	1.06	1.14	1.54	1.59	1.52	1.5	1.61	1.55	1.25	1.23	1.16	1.18	1.24	1.26
PA	1.63	1.58	1.69	2.36	2.32	2.43	2.45	2.48	2.38	1.94	1.98	2.05	2.03	2.06	2.15
P value
control
ISG15-GG	ISG15-Δ85-93	1.23127e-07	***
ISG15-GG	ISG15-84AAAmut	0.000526807	***
PA
ISG15-GG	ISG15-Δ85-93	0.00111999	**
ISG15-GG	ISG15-84AAAmut	0.00387408	**
HepG2
	control			ISG15-GG			ISG15-AA			ISG15-Δ85-93			ISG15-84AAAmut
NC	1.6	1.51	1.56	2.44	2.49	2.52	2.6	2.61	2.55	1.65	1.73	1.66	1.98	2.04	1.96
PA	1.93	1.85	1.99	3.16	3.22	3.03	3.43	3.56	3.45	2.34	2.28	2.39	2.53	2.66	2.75
P value
control
ISG15-GG	ISG15-Δ85-93	1.53648e-12	***
ISG15-GG	ISG15-84AAAmut	0.00012709	***
PA
ISG15-GG	ISG15-Δ85-93	0.000242371	***
ISG15-GG	ISG15-84AAAmut	0.00449031	**
Figure 5H
Hep3B
	control			ISG15-GG			ISG15-AA			ISG15-Δ85-93			ISG15-84AAA
control	34.1	36.63	35.72	57.73	55.41	53.75	56.33	54.21	56.51	39.86	42.21	38.87	47.44	44.32	46.88
PA	22.33	19.66	20.22	31.87	30.12	34.11	34.74	31.88	30.08	21.86	23.94	23.88	26.31	25.32	27.78
P value
control
ISG15-GG	ISG15-Δ85-93	1.18536e-06	***
ISG15-GG	ISG15-84AAAmut	0.00329911	**
PA
ISG15-GG	ISG15-Δ85-93	0.00278829	**
ISG15-GG	ISG15-84AAAmut	0.0148914	*
HepG2
	control			ISG15-GG			ISG15-AA			ISG15-Δ85-93			ISG15-84AAA
control	63.2	66.93	65.22	81.27	85.85	83.21	86.78	84.32	88.22	76.85	73.18	74.52	74.3	72.78	69.99
PA	47.43	49.86	51.76	71.23	70.78	72.96	69.31	68.77	66.38	55.31	52.09	55.45	56.77	58.08	59.61
P value
control
ISG15-GG	ISG15-Δ85-93	0.00730055	**
ISG15-GG	ISG15-84AAAmut	0.00375868	**
PA
ISG15-GG	ISG15-Δ85-93	0.000172098	***
ISG15-GG	ISG15-84AAAmut	0.000215503	***
Figure 5I
Hep3B
ISG15-WT	0.9	1.02	1.08
ISG15-KO	0.65	0.58	0.55
KO+ISG15GG	0.93	0.86	0.95
KO+ISG15-Δ85-93	0.66	0.69	0.59
KO+ISG15-84AAA	0.67	0.74	0.7
P value
ISG15-KO	KO+ISG15GG	0.00135907	**
KO+ISG15GG	KO+ISG15-Δ85-93	0.00269882	**
KO+ISG15GG	KO+ISG15-84AAA	0.00348785	**
HepG2
ISG15-WT	0.95	0.96	1.09
ISG15-KO	0.73	0.64	0.68
KO+ISG15GG	0.89	0.94	0.85
KO+ISG15-Δ85-93	0.76	0.7	0.77
KO+ISG15-84AAA	0.81	0.75	0.72
P value
ISG15-KO	KO+ISG15GG	0.00467056	**
KO+ISG15GG	KO+ISG15-Δ85-93	0.0115771	*
KO+ISG15GG	KO+ISG15-84AAA	0.0229187	*

## Sheet: Figure 6
Figure 6C
Total tumor volumes
	NCD+DEN									HFD+DEN
ISG15-WT	1420.5	571.8	380.5	584.2	153.1	143.8				1296.5	1543.3	2474.9	411.7	4905.7	2584.1	2342.5	3056.5	1750.5
ISG15-KO	856.6	238.1	79.5	108.5	106.9	842.3	308.2	99.7		317.5	607.4	366.2	123	1166.4	43.2	1328.5
P value
ISG15-WT	NCD+DEN	HFD+DEN	0.0077686	**
ISG15-KO	NCD+DEN	HFD+DEN	> 0.05	ns
HFD+DEN	ISG15-WT	ISG15-KO	0.0050581	**
Large tumor number
	NCD+DEN									HFD+DEN
ISG15-WT	1	1	2	3	0	4				6	10	8	10	3	6	3	4	6
ISG15-KO	0	2	1	2	0	2	3	0		2	4	1	0	4	3	2
P value
ISG15-WT	NCD+DEN	HFD+DEN	0.00304792	**
ISG15-KO	NCD+DEN	HFD+DEN	> 0.05	ns
HFD+DEN	ISG15-WT	ISG15-KO	0.00375986	**
Figure 6D
ALT
	ISG15-WT									ISG15-KO
NCD	9.36	11.22	10.78							8.77	10.62	14.11	13.62	8.09
NCD+DEN	35.17	47.11	26.32	44.12	40.66	53.12				15.75	25.13	27.31	29.14	30.12	26.78	40.33	21.88
HFD+DEN	67.75	74.15	84.33	65.24	38.56	53.75	69.56	48.32	59.34	43.34	49.32	36.87	34.84	39.66	45.35	54.76
P value
NCD+DEN	ISG15-WT	ISG15-KO	0.0076679	**
HFD+DEN	ISG15-WT	ISG15-KO	0.00575446	**
AST
	ISG15-WT									ISG15-KO
NCD	13.77	16.42	17.18							13.15	16.43	14.85	18.73	18.29
NCD+DEN	45.73	58.23	47.62	38.03	49.58	63.23				25.6	37.13	25.69	19.22	30.62	22.18	31.24	44.27
HFD+DEN	87.05	44.09	74.69	95.33	83.01	105.25	59.52	65.11	54.2	53.85	68.76	59.32	48.16	49.27	55.35	44.76
P value
NCD+DEN	ISG15-WT	ISG15-KO	0.000696572	***
HFD+DEN	ISG15-WT	ISG15-KO	0.0273238	*
Figure 6F
	NCD+DEN									HFD+DEN
ISG15-WT	8.2	9.1	11.6	10.8	12.3	17.4				3.2	12.4	4.5	1.6	11.2	5.7	6.5	9.6	7.8
ISG15-KO	9.4	14.3	12.1	16.2	13	15.5	6.3	20.3		21.7	18.2	15.1	26.1	12.9	14.9	29.5
P value
ISG15-WT	NCD+DEN	HFD+DEN	0.0260246	*
ISG15-KO	NCD+DEN	HFD+DEN	0.0399338	*
HFD+DEN	ISG15-WT	ISG15-KO	0.000142761	***
Figure 6H
	NCD+DEN									HFD+DEN
ISG15-WT	16.9	18.8	11.9	13.4	8.3	15.4				11.3	12.2	7.4	3.5	10	14.4	8.6	10.6	15.2
ISG15-KO	26.3	13.8	15.3	21.3	17.9	18.1	8.7	16.7		26.8	33.5	29.4	19.8	36.9	29.8	16.6
P value
ISG15-WT	NCD+DEN	HFD+DEN	0.05 < p < 0.07	#
ISG15-KO	NCD+DEN	HFD+DEN	0.0260554	*
HFD+DEN	ISG15-WT	ISG15-KO	2.07589e-05	***
Figure 6I
	ISG15-WT					ISG15-KO
NCD+DEN	0.718537	0.913171	0.629756	0.842233	0.581954	0.431219	0.592683	0.676097	0.511823	0.390802
HFD+DEN	1.0722	1.31415	0.886829	1.1208	0.742878	0.469756	0.750731	0.873659	0.633236	0.574121
P value
NCD+DEN	ISG15-WT	ISG15-KO	0.028654	*
HFD+DEN	ISG15-WT	ISG15-KO	0.0160936	*
Figure 6J
	ISG15-WT					ISG15-KO
NCD+DEN	15.2244	12.2719	14.1701	10.49	16.45	10.2573	9.74157	8.26784	12.8257	7.54
HFD+DEN	13.9877	9.89443	7.91233	12.99	11.3665	9.8099	7.31776	6.24566	5.81211	9.4098
P value
NCD+DEN	ISG15-WT	ISG15-KO	0.0214197	*
HFD+DEN	ISG15-WT	ISG15-KO	0.0320328	*
Figure 6K
	ISG15-WT					ISG15-KO
NCD+DEN	19.3863	24.8801	27.8675	30.6733	26.6084	24.6294	29.2013	37.3561	46.8464	38.1927
HFD+DEN	46.5732	35.1242	43.3855	58.4113	38.7358	66.0563	86.8983	64.9334	73.5783	53.9865
P value
NCD+DEN	ISG15-WT	ISG15-KO	0.05 < p < 0.07	#
HFD+DEN	ISG15-WT	ISG15-KO	0.00649972	**

## Sheet: Figure S1
Figure S1A
Primary	1.13279	1.12378	0.215352	2.00493	0.824069	0.421554	0.963838	1.62452	0.746416	0.941476
Metastasis	0.571285	1.77731	1.02696	0.0965251	1.12349	0.299519	0.780925	0.499208	1.08592	0.955641	0.896101	0.88095	1.16656	1.28459	0.391277	1.02562
P value	P > 0.05	ns
Figure S1C
normal	0.905267	1.23868	0.923599	1.49023	1.02585	0.352342	1.13712	0.926905
Hepatic steatosis	1.93206	1.64076	1.73837	3.14321	4.64139	1.23973	1.27338	1.45193	1.47464	1.5208	0.923566	1.15728	2.47629	1.28045
P value	0.0299287	*
Figure S1D
normal	1.24151	0.97756	0.88268	0.877003	1.01223	1.00902
MCD	1.22775	1.21489	1.40201	1.16336	1.26798	1.21451	1.23606	1.092	1.02334	1.11967	1.24807	1.13618	1.51714	1.20272	1.1519	1.20216	1.15329	1.26111	1.24936
P value	0.00231418	**
Figure S1F
	control			Flag-HMGA1
IFIT1	115.811	104.768	122.164	88.5601	94.8919	117.943
RSAD2	1.00599	0.90652	1.0875	1.3575	1.5126	0.8263
P value
IFIT1	control	Flag-HMGA1	> 0.05	ns
RSAD2	control	Flag-HMGA1	> 0.05	ns
Figure S1I
HCC non-steatosis	1.08346	0.654722	0.816707	1.29614	1.14897
HCC steatosis	2.09122	2.12433	0.788181	1.42544	1.23486	1.76323	1.35094	2.18041	1.45531	1.29905	0.825213
P value	0.0496889	*
Figure S1L
normal	1.15521	1.31502	1.03905	1.45758	0.741105	0.634156	0.914199	0.743677
Hepatic steatosis	1.11203	1.36285	1.01638	2.00664	1.88646	1.38826	1.11869	1.01205	1.49218	1.61388	1.06627	1.85786	0.80101	1.6066
P value	0.0230501	*

## Sheet: Figure S2
Figure S2B
Hep3B
	control			ISG15-KO
12 hours	0.871476	1.02485	1.10368	0.630674	0.593174	0.788342
24 hours	1.41271	1.34018	1.48524	0.946011	1.00771	1.11629
P value
12 hours	control	ISG15-KO	0.0221378	*
24 hours	control	ISG15-KO	0.00391534	**
HepG2
	control			ISG15-KO
12 hours	0.853101	1.17818	0.968723	0.526252	0.356006	0.447707
24 hours	1.61245	1.54734	1.43371	0.761887	0.944505	0.790949
P value
12 hours	control	ISG15-KO	0.00652667	**
24 hours	control	ISG15-KO	0.000819833	***
Figure S2C
Hep3B
control	0.725616	0.971327	1.30306
ISG15 OE	1.81799	1.68577	1.37998
P value	0.041305	*
HepG2
control	0.866592	1.07843	1.05498
ISG15 OE	1.38553	1.45335	1.51654
P value	0.00420883	**
Figure S2D
Hep3B
0 μM	0.99	1	0.89	1.1	0.98	1.02
25 μM	1.13	1.15	1.17	1.11	1.09	1.06
50 μM	0.9	0.87	0.84	0.78	0.91	0.81
100 μM	0.68	0.63	0.64	0.6	0.56	0.61
300 μM	0.35	0.38	0.32	0.34	0.3	0.37
500 μM	0.27	0.23	0.28	0.3	0.26	0.31
P value
0 μM	25 μM	0.00357925	**
0 μM	50 μM	0.0018733	**
0 μM	100 μM	3.72796e-07	***
0 μM	300 μM	1.01374e-09	***
0 μM	500 μM	3.55981e-10	***
HepG2
0 μM	1.05	0.94	0.97	1.08	0.95	1.01
25 μM	1.12	1.18	1.07	1.08	1.23	1.14
50 μM	0.85	0.8	0.79	0.83	0.88	0.74
100 μM	0.76	0.72	0.82	0.75	0.77	0.73
300 μM	0.28	0.33	0.3	0.39	0.39	0.31
500 μM	0.28	0.22	0.25	0.26	0.29	0.24
P value
0 μM	25 μM	0.00240672	**
0 μM	50 μM	0.000125362	***
0 μM	100 μM	4.72878e-06	***
0 μM	300 μM	7.5517e-10	***
0 μM	500 μM	5.03627e-11	***

## Sheet: Figure S3
Figure S3A
ISG15-WT	1.06	1.12	1.01
ISG15-KO	0.56	0.62	0.59
ISG15 rescue	0.89	0.78	0.95
BSO	0.22	0.18	0.15
BSO+ISG15-KO	0.2	0.14	0.12
BSO+ISG15 rescue	0.16	0.15	0.11
P value
ISG15-WT	ISG15-KO	0.0001977	***
ISG15-KO	ISG15 rescue	0.00578456	**
BSO	BSO+ISG15-KO	> 0.05	ns
BSO+ISG15-KO	BSO+ISG15 rescue	> 0.05	ns
Figure S3B
control
ISG15-WT	1.0109	1.1921	0.8993	0.9978
ISG15-KO	0.5734	0.6952	0.5647	0.5727
ISG15 rescue	0.9393	0.8828	0.8659	0.9182
P value
ISG15-WT	ISG15-KO	0.000827657	***
ISG15-KO	ISG15 rescue	0.000148539	***
BSO
ISG15-WT	0.9666	1.0196	1.0108	1.003
ISG15-KO	0.8734	0.9952	0.8647	1.0227
ISG15 rescue	1.0792	1.145	0.9869	0.9383
P value
ISG15-WT	ISG15-KO	> 0.05	ns
ISG15-KO	ISG15 rescue	> 0.05	ns
Figure S3D
GCLC level
ISG15-WT	0.90152	0.847718	1.25076
ISG15-KO	0.991441	1.03498	1.22047
ISG15-KO+ISG15	1.10745	1.13946	0.895246
P value
ISG15-WT	ISG15-KO	> 0.05	ns
ISG15-KO	ISG15 rescue	> 0.05	ns
GCLM level
ISG15-WT	1.00092	1.08934	0.909742
ISG15-KO	1.08683	1.07103	1.11233
ISG15-KO+ISG15	1.05288	0.916132	0.952988
P value
ISG15-WT	ISG15-KO	> 0.05	ns
ISG15-KO	ISG15 rescue	> 0.05	ns
Figure S3F
	E1-WT			E1-KO
Hep3B	59.335	61.225	56.387	58.398	56.275	60.138
HepG2	38.506	40.153	42.681	39.619	40.974	43.128
P value
Hep3B	E1-WT	E1-KO	> 0.05	ns
HepG2	E1-WT	E1-KO	> 0.05	ns
Figure S3G
	E1-KO			E1-KO + ISG15 OE
control	42.54	39.67	37.81	51.43	53.6	49.05
PA	35.21	33.04	30.22	40.11	37.96	40.15
P value
control	E1-KO	E1-KO + ISG15 OE	0.0039597	**
PA	E1-KO	E1-KO + ISG15 OE	0.0151616	*
Figure S3H
	E1-KO1#			E1-KO1# + ISG15 OE
control	1.38	1.44	1.37	1.58	1.64	1.65
PA	2.19	2.08	2.2	2.57	2.6	2.74
P value
control	E1-KO	E1-KO + ISG15 OE	0.00184117	**
PA	E1-KO	E1-KO + ISG15 OE	0.00179056	**

## Sheet: Figure S4
Figure S4A
control	1.05032	1.06184	0.896434
shGCLM 1#	0.123432	0.162087	0.115521
shGCLM 2#	0.224102	0.196105	0.232511
P value
control	shGCLM 1#	9.52132e-05	***
control	shGCLM 2#	0.000134286	***
Figure S4C
	control			ISG15
control	56.28	50.13	64.33	84.65	91.31	89.89
shGCLM	30.21	21.89	33.25	46.65	28.08	34.17
P value
control	control	ISG15	0.00229181	**
shGCLM	control	ISG15	> 0.05	ns

[truncated: 2 more sheets: Figure S5, Sheet8]
